# Supplementary material for: Peptide Inhibitor of Complement C1 (PIC1) demonstrates antioxidant activity via single electron transport (SET) and hydrogen atom transfer (HAT)
Source: PLoS One. 2018 Mar 2;13(3):e0193931. doi: 10.1371/journal.pone.0193931 (PMC5834197; doi:10.1371/journal.pone.0193931)
Supplement: S1 Fig — (XLSX) [file pone.0193931.s001.xlsx]

## Sheet: TAC Background
Software Version	2.07.17
Experiment File Path:	C:\Users\hairps\Desktop\113016TACa.xpt
Protocol File Path:
Plate Number	Plate 1
Date	2016-11-30
Time	13:45:25
Reader Type:	Synergy HT
Reader Serial Number:	198949
Reading Type	Reader
Procedure Details
Plate Type	96 WELL PLATE
Shake	Medium, 0:03 (MM:SS)
Read	Absorbance Endpoint
	Full Plate
	Wavelengths: 490
	Read Speed: Normal
Results
Actual Temperature:	24.7
		1	2	3	4	5	6	7	8	9	10	11	12
	A	0.045	0.038	0.039	0.039	0.039	0.039	0.041	0.039	0.04	0.059	0.059	0.058	490
	B	0.041	0.041	0.04	0.039	0.038	0.041	0.038	0.039	0.04	0.051	0.049	0.051	490
	C	0.041	0.039	0.04	0.039	0.046	0.045	0.044	0.043	0.046	0.046	0.045	0.046	490
	D	0.041	0.04	0.043	0.049	0.049	0.051	0.044	0.047	0.047	0.045	0.042	0.044	490
	E	0.041	0.04	0.042	0.054	0.053	0.05	0.052	0.048	0.052	0.041	0.041	0.045	490
	F	0.042	0.055	0.042	0.053	0.049	0.045	0.043	0.041	0.039	0.039	0.041	0.041	490
	G	0.044	0.04	0.039	0.04	0.039	0.04	0.039	0.039	0.041	0.04	0.042	0.059	490
	H	0.051	0.043	0.041										490

## Sheet: PIC1-A.A. Background
Software Version	2.07.17
Experiment File Path:
Protocol File Path:
Plate Number	Plate 1
Date	2016-11-30
Time	16:16:34
Reader Type:	Synergy HT
Reader Serial Number:	Unknown
Reading Type	Reader
Procedure Details
Plate Type	96 WELL PLATE
Shake	Medium, 0:03 (MM:SS)
Read	Absorbance Endpoint
	A1..G6
	Wavelengths: 490
	Read Speed: Normal
Results
Actual Temperature:	25
		1	2	3	4	5	6	7	8	9	10	11	12
	A	0.038	0.038	0.038	0.04	0.041	0.046							490
	B	0.038	0.038	0.039	0.04	0.038	0.039							490
	C	0.039	0.038	0.039	0.039	0.04	0.04							490
	D	0.04	0.039	0.039	0.04	0.04	0.039							490
	E	0.037	0.039	0.04	0.039	0.039	0.04							490
	F	0.038	0.038	0.039	0.04	0.041	0.038							490
	G	0.038	0.039	0.039	0.042	0.041	0.041							490
	H													490

## Sheet: TAC Run
Software Version	2.07.17
Experiment File Path:
Protocol File Path:
Plate Number	Plate 1
Date	2016-11-30
Time	14:03:45
Reader Type:	Synergy HT
Reader Serial Number:	198949
Reading Type	Reader
Procedure Details
Plate Type	96 WELL PLATE
Read	Absorbance Endpoint
	Full Plate
	Wavelengths: 490
	Read Speed: Normal
Results
Actual Temperature:	24.3
		1	2	3	4	5	6	7	8	9	10	11	12
	A	1.199	1.224	1.32	0.127	0.131	0.132	1.155	1.178	1.157	1.646	1.629	1.652	490
	B	0.682	0.734	0.776	0.097	0.096	0.101	0.639	0.644	0.642	1.333	1.305	1.3	490
	C	0.439	0.422	0.418	0.078	0.087	0.087	0.379	0.384	0.383	0.7	0.687	0.692	490
	D	0.277	0.274	0.278	0.081	0.082	0.085	0.223	0.25	0.261	0.375	0.384	0.386	490
	E	0.201	0.145	0.196	0.082	0.082	0.073	0.174	0.168	0.168	0.23	0.227	0.234	490
	F	0.158	0.156	0.115	0.078	0.071	0.072	0.124	0.122	0.12	0.148	0.147	0.151	490
	G	0.13	0.128	0.088	0.066	0.065	0.066	0.096	0.099	0.102	0.106	0.107	0.126	490
	H	0.111	0.106	0.066										490

## Sheet: PIC1-A.A. Run
Software Version	2.07.17
Experiment File Path:
Protocol File Path:
Plate Number	Plate 2
Date	2016-11-30
Time	16:29:53
Reader Type:	Synergy HT
Reader Serial Number:	198949
Reading Type	Reader
Procedure Details
Plate Type	96 WELL PLATE
Shake	Medium, 0:03 (MM:SS)
Read	Absorbance Endpoint
	A1..G6
	Wavelengths: 490
	Read Speed: Normal
Results
Actual Temperature:	24.4
		1	2	3	4	5	6	7	8	9	10	11	12
	A	1.002	1.076	0.856	1.407	1.313	1.376							490
	B	0.465	0.548	0.606	0.827	0.827	0.826							490
	C	0.362	0.381	0.365	0.474	0.472	0.483							490
	D	0.216	0.218	0.215	0.27	0.266	0.256							490
	E	0.147	0.141	0.146	0.175	0.168	0.165							490
	F	0.098	0.106	0.104	0.114	0.116	0.114							490
	G	0.08	0.079	0.079	0.092	0.089	0.091							490
	H													490

## Sheet: TAC Analysis
	BACKGROUND
		URIC ACID (STD)						PIC1						ASCORBIC ACID						TROLOX
		1	2	3	Average	Stdev		4	5	6	Average	Stdev		7	8	9	Average	Stdev		10	11	12	Average	Stdev
	1	0.045	0.038	0.039	0.0406667	0.00378594		0.038	0.038	0.038	0.038	0		0.04	0.041	0.046	0.0423333	0.00321455		0.059	0.059	0.058	0.0586667	0.00057735
	0.5	0.041	0.041	0.04	0.0406667	0.00057735		0.038	0.038	0.039	0.0383333	0.00057735		0.04	0.038	0.039	0.039	0.001		0.051	0.049	0.051	0.0503333	0.0011547
	0.25	0.041	0.039	0.04	0.04	0.001		0.039	0.038	0.039	0.0386667	0.00057735		0.039	0.04	0.04	0.0396667	0.00057735		0.046	0.045	0.046	0.0456667	0.00057735
	0.125	0.041	0.04	0.043	0.0413333	0.00152753		0.04	0.039	0.039	0.0393333	0.00057735		0.04	0.04	0.039	0.0396667	0.00057735		0.045	0.042	0.044	0.0436667	0.00152753
	0.0625	0.041	0.04	0.042	0.041	0.001		0.037	0.039	0.04	0.0386667	0.00152753		0.039	0.039	0.04	0.0393333	0.00057735		0.041	0.041	0.045	0.0423333	0.0023094
	0.03125	0.042	0.055	0.042	0.0463333	0.00750555		0.038	0.038	0.039	0.0383333	0.00057735		0.04	0.041	0.038	0.0396667	0.00152753		0.039	0.041	0.041	0.0403333	0.0011547
	0.0156	0.044	0.04	0.039	0.041	0.00264575		0.038	0.039	0.039	0.0386667	0.00057735		0.042	0.041	0.041	0.0413333	0.00057735		0.04	0.042	0.059	0.047	0.0104403
	0	0.051	0.043	0.041	0.045	0.0052915
	RUN
		URIC ACID (STD)						PIC1						ASCORBIC ACID						TROLOX
		1	2	3	Average	Stdev		4	5	6	Average	Stdev		7	8	9	Average	Stdev		10	11	12	Average	Stdev
	1	1.199	1.224	1.32	1.24767	0.0638775		1.002	1.076	0.856	0.978	0.111946		1.407	1.313	1.376	1.36533	0.0478992		1.646	1.629	1.652	1.64233	0.0119304
	0.5	0.682	0.734	0.776	0.730667	0.0470886		0.465	0.548	0.606	0.539667	0.0708684		0.827	0.827	0.826	0.826667	0.00057735		1.333	1.305	1.3	1.31267	0.0177858
	0.25	0.439	0.422	0.418	0.426333	0.0111505		0.362	0.381	0.365	0.369333	0.0102144		0.474	0.472	0.483	0.476333	0.00585947		0.7	0.687	0.692	0.693	0.00655744
	0.125	0.277	0.274	0.278	0.276333	0.00208167		0.216	0.218	0.215	0.216333	0.00152753		0.27	0.266	0.256	0.264	0.0072111		0.375	0.384	0.386	0.381667	0.00585947
	0.0625	0.201	0.145	0.196	0.180667	0.0309892		0.147	0.141	0.146	0.144667	0.00321455		0.175	0.168	0.165	0.169333	0.0051316		0.23	0.227	0.234	0.230333	0.00351188
	NET ABSORBANCE
		URIC ACID (STD)						PIC1					Ascorbic Acid					Trolox
		1	2	3	Ave			4	5	6			7	8	9			10	11	12
	1	1.154	1.186	1.281	1.207		1	0.964	1.038	0.818		1	1.367	1.272	1.33		1	1.587	1.57	1.594
	0.5	0.641	0.693	0.736	0.69		0.5	0.427	0.51	0.567		0.5	0.787	0.789	0.787		0.5	1.282	1.256	1.249
	0.25	0.398	0.383	0.378	0.386333		0.25	0.323	0.343	0.326		0.25	0.435	0.432	0.443		0.25	0.654	0.642	0.646
	0.125	0.236	0.234	0.235	0.235		0.125	0.176	0.179	0.176		0.125	0.23	0.226	0.217		0.125	0.33	0.342	0.342
	0.0625	0.16	0.105	0.154	0.139667		0.0625	0.11	0.102	0.106		0.0625	0.136	0.129	0.125		0.0625	0.189	0.186	0.189
	UAE=(ODvalue-0.0938)/1.1298
		4	5	6	7	8	9	10	11	12
	1	0.770225	0.835723	0.640998	1.12693	1.04284	1.09418	1.32165	1.3066	1.32785
	0.5	0.294919	0.368384	0.418835	0.61356	0.61533	0.61356	1.05169	1.02868	1.02248
	0.25	0.202868	0.22057	0.205523	0.302	0.299345	0.309081	0.49584	0.485219	0.488759
	0.125	0.0727562	0.0754116	0.0727562	0.120552	0.117012	0.109046	0.209064	0.219685	0.219685
	0.0625	0.0143388	0.00725792	0.0107984	0.0373517	0.031156	0.0276155	0.0842627	0.0816074	0.0842627
	TAC / CRE=UAE*2189
		1	2	3	UA Ave	UA Stdev	4	5	6	P Ave	P Stdev	7	8	9	A Ave	A Stdev	10	11	12	T Ave	T Stdev
	0.0625	350.24	229.845	337.106	305.73	66.0459	31.3877	15.8876	23.6376	23.6376	7.75004	81.763	68.2004	60.4503	70.1379	10.7876	184.451	178.639	184.451	182.514	3.35587
	0.125	516.604	512.226	514.415	514.415	2.189	159.263	165.076	159.263	161.201	3.35587	263.889	256.139	238.701	252.91	12.9006	457.64	480.89	480.89	473.14	13.4235
	0.25	871.222	838.387	827.442	845.684	22.7838	444.078	482.828	449.89	458.932	20.8976	661.079	655.266	676.579	664.308	11.0172	1085.39	1062.14	1069.89	1072.48	11.8384
	0.5	1403.15	1516.98	1611.1	1510.41	104.133	645.579	806.392	916.83	789.6	136.403	1343.08	1346.96	1343.08	1344.37	2.23725	2302.15	2251.78	2238.21	2264.05	33.6889
	1	2526.11	2596.15	2804.11	2642.12	144.59	1686.02	1829.4	1403.15	1639.52	216.897	2466.84	2282.78	2395.15	2381.59	92.7783	2893.09	2860.15	2906.65	2886.63	23.9134
	%				100					62.0532					90.1392					109.254
	PIC1vs.				62.0532					-					68.8415					56.797

## Sheet: PIC1 vs Glutathione
Read											Background Reading
Conc (mM)	StdCurve	StdCurve	StdCurve	PIC1	PIC1	PIC1	Glut	Glut	Glut		Conc (mM)	StdCurve	StdCurve	StdCurve	PIC1	PIC1	PIC1	Glut	Glut	Glut
1	1.133	1.276	1.181	0.641	0.65	0.617	0.631	0.689	0.728		1	0.041	0.04	0.04	0.04	0.038	0.035	0.04	0.041	0.046
0.5	0.682	0.7	0.685	0.364	0.366	0.348	0.441	0.421	0.41		0.5	0.039	0.04	0.04	0.04	0.037	0.036	0.038	0.039	0.04
0.25	0.382	0.366	0.369	0.213	0.215	0.212	0.262	0.268	0.254		0.25	0.039	0.04	0.04	0.038	0.036	0.036	0.039	0.04	0.04
0.125	0.22	0.216	0.221	0.147	0.137	0.133	0.168	0.172	0.169		0.125	0.042	0.04	0.041	0.038	0.038	0.038	0.04	0.041	0.043
0.0625	0.133	0.138	0.138	0.094	0.096	0.095	0.118	0.128	0.12		0.0625	0.04	0.041	0.04	0.036	0.038	0.042	0.04	0.047	0.04
0.03125	0.093	0.097	0.098	0.062	0.061	0.064	0.095	0.101	0.092		0.03125	0.041	0.039	0.04	0.037	0.038	0.038	0.043	0.052	0.041
0.0156	0.077	0.077	0.076	0.052	0.055	0.055	0.075	0.076	0.073		0.0156	0.04	0.04	0.04	0.036	0.038	0.038	0.052	0.039	0.039
0	0.058	0.057	0.059	0.054	0.045	0.047	0.067	0.068	0.069		0	0.04	0.04	0.04	0.045	0.038	0.037	0.042	0.041	0.041
Net Absorbance
Conc (mM)	StdCurve	StdCurve	StdCurve	UA Ave	PIC1	PIC1	PIC1	Glut	Glut	Glut
1	1.092	1.236	1.141	1.15633	0.601	0.612	0.582	0.591	0.648	0.682
0.5	0.643	0.66	0.645	0.649333	0.324	0.329	0.312	0.403	0.382	0.37
0.25	0.343	0.326	0.329	0.332667	0.175	0.179	0.176	0.223	0.228	0.214
0.125	0.178	0.176	0.18	0.178	0.109	0.099	0.095	0.128	0.131	0.126
0.0625	0.093	0.097	0.098	0.096	0.058	0.058	0.053	0.078	0.081	0.08
0.03125	0.052	0.058	0.058	0.056	0.025	0.023	0.026	0.052	0.049	0.051
0.0156	0.037	0.037	0.036	0.0366667	0.016	0.017	0.017	0.023	0.037	0.034
0	0.018	0.017	0.019	0.018	0.009	0.007	0.01	0.025	0.027	0.028
UAE=x=(y-0.0296)/1.152
Conc (mM)	Uric Acid	Uric Acid	Uric Acid	PIC1	PIC1	PIC1	Glut	Glut	Glut
1	0.922222	1.04722	0.964757	0.496007	0.505556	0.479514	0.487326	0.536806	0.566319
0.5	0.532465	0.547222	0.534201	0.255556	0.259896	0.245139	0.324132	0.305903	0.295486
0.25	0.272049	0.257292	0.259896	0.126215	0.129687	0.127083	0.167882	0.172222	0.160069
0.125	0.128819	0.127083	0.130556	0.0689236	0.0602431	0.0567708	0.0854167	0.0880208	0.0836806
0.0625	0.0550347	0.0585069	0.059375	0.0246528	0.0246528	0.0203125	0.0420139	0.0446181	0.04375
0.03125	0.0194444	0.0246528	0.0246528	-0.00399306	-0.00572917	-0.003125	0.0194444	0.0168403	0.0185764
0.0156	0.00642361	0.00642361	0.00555556	-0.0118056	-0.0109375	-0.0109375	-0.00572917	0.00642361	0.00381944
0	-0.0100694	-0.0109375	-0.00920139	-0.0178819	-0.0196181	-0.0170139	-0.00399306	-0.00225694	-0.00138889
TAC values = UAE * 2189
Conc (mM)	Uric Acid	Uric Acid	Uric Acid	Ave	Stdev	PIC1	PIC1	PIC1	Ave	Stdev	Glut	Glut	Glut	Ave	Stdev
0	-22.042	-23.9422	-20.1418	-22.042	1.90017	-39.1436	-42.9439	-37.2434	-39.777	2.90256	-8.7408	-4.94045	-3.04028	-5.57384	2.90256
0.0156	14.0613	14.0613	12.1611	13.4279	1.09707	-25.8424	-23.9422	-23.9422	-24.5756	1.09707	-12.5411	14.0613	8.36076	3.29363	14.0064
0.03125	42.5639	53.9649	53.9649	50.1646	6.58239	-8.7408	-12.5411	-6.84062	-9.37419	2.90256	42.5639	36.8634	40.6637	40.0303	2.90256
0.0625	120.471	128.072	129.972	126.172	5.02739	53.9649	53.9649	44.4641	50.798	5.48533	91.9684	97.6689	95.7687	95.1354	2.90256
0.125	281.986	278.185	285.786	281.986	3.80035	150.874	131.872	124.271	135.672	13.7023	186.977	192.678	183.177	187.61	4.782
0.25	595.514	563.211	568.912	575.879	17.2417	276.285	283.886	278.185	279.452	3.95553	367.494	376.994	350.392	364.96	13.481
0.5	1165.57	1197.87	1169.37	1177.6	17.6556	559.411	568.912	536.609	554.977	16.6016	709.525	669.621	646.819	675.322	31.7392
1	2018.74	2292.37	2111.85	2140.99	139.12	1085.76	1106.66	1049.66	1080.69	28.8384	1066.76	1175.07	1239.67	1160.5	87.3736
%	94.2903	107.071	98.6391	100	6.49793	100.469	102.403	97.1281	50.4763	2.66852	91.9223	101.255	106.822	54.2039	7.52896
