# Supplementary material for: Peptide Inhibitor of Complement C1 (PIC1) demonstrates antioxidant activity via single electron transport (SET) and hydrogen atom transfer (HAT)
Source: PLoS One. 2018 Mar 2;13(3):e0193931. doi: 10.1371/journal.pone.0193931 (PMC5834197; doi:10.1371/journal.pone.0193931)
Supplement: S2 Fig — (XLSX) [file pone.0193931.s002.xlsx]

## Sheet: Plate 1 - Sheet1
Software Version	2.07.17
Experiment File Path:
Protocol File Path:
Plate Number	Plate 1
Date	2017-02-07
Time	14:17:34
Reader Type:	Synergy HT
Reader Serial Number:	198949
Reading Type	Reader
Procedure Details
Plate Type	96 WELL PLATE
Shake	Medium, 0:15 (MM:SS)
Start Kinetic	Runtime 1:00:00 (HH:MM:SS), Interval 0:05:00, 13 Reads
Read	Fluorescence Endpoint
	A1..G10
	Filter Set 1
	Excitation: 485/20, Emission: 528/20
	Optics: Top, Gain: 35
	Read Speed: Normal
	Read Height: 1 mm
End Kinetic
485/20,528/20
	Time	T° 485/20,528/20	A1	A2	A3	A4	A5	A6	A7	A8	A9	A10	A11	A12	B1	B2	B3	B4	B5	B6	B7	B8	B9	B10	B11	B12	C1	C2	C3	C4	C5	C6	C7	C8	C9	C10	C11	C12	D1	D2	D3	D4	D5	D6	D7	D8	D9	D10	D11
	00:00:15	25.1	1783	1780	1776	1763	1745	1749	2149	1804	1859	1568			1762	1757	1751	2215	2147	1728	1785	1787	1777	1579			2560	1748	1770	1735	1757	1760	1776	1785	1753	1890			0	0	0	0	0	0	0	0	0	0
	00:05:15	25.2	1769	1767	1765	1743	1730	1736	2121	1738	1684	992			1735	1727	1721	2182	2131	1713	1756	1748	1605	975			2503	1726	1737	1712	1724	1729	1749	1738	1546	1209			0	0	2	1	1	1	1	0	0	0
	00:10:15	25.4	1728	1727	1728	1705	1659	1614	1952	1397	1082	609			1694	1689	1687	2135	2085	1621	1512	1340	1012	590			2439	1690	1694	1680	1683	1626	1622	1360	1000	757			1	3	2	2	0	2	1	1	2	1
	00:15:15	25.5	1620	1612	1603	1515	1324	1194	1298	911	672	376			1651	1653	1573	1900	1858	1154	996	827	615	352			2384	1629	1481	1580	1298	1155	1036	886	619	462			1	3	0	1	1	2	1	2	1	1
	00:20:15	25.7	1318	1282	1088	989	924	770	802	567	410	220			1410	1457	1229	1371	1534	725	617	501	370	208			2240	1396	1025	1089	820	712	629	554	377	277			3	1	1	4	1	4	3	2	2	3
	00:25:15	25.8	927	942	675	607	598	478	488	348	248	131			1088	1046	865	867	1213	448	377	301	217	121			1858	1118	638	685	506	432	377	342	229	166			2	0	2	2	0	2	1	1	0	2
	00:30:15	25.9	590	620	414	370	380	295	296	211	147	74			786	678	560	542	913	278	230	177	128	69			1490	817	395	425	310	264	224	212	137	97			2	1	1	2	3	0	0	1	2	2
	00:35:15	26.1	373	398	255	225	242	182	179	127	87	46			517	431	361	340	660	171	138	106	77	43			1196	546	247	264	190	159	132	129	83	60			0	2	1	1	3	2	2	2	2	1
	00:40:15	26.2	239	257	157	136	155	112	108	79	52	27			337	275	236	214	468	106	80	63	45	27			993	363	152	163	117	97	79	81	52	34			2	2	0	0	2	1	2	2	2	2
	00:45:15	26.3	153	166	97	82	100	72	67	49	30	16			217	179	153	136	335	66	49	40	30	17			820	241	95	104	72	60	46	53	32	25			1	1	2	0	0	0	0	3	2	3
	00:50:15	26.4	99	108	61	53	66	45	42	30	21	14			146	115	99	88	240	42	32	24	17	11			669	162	60	67	46	36	30	34	21	16			0	2	2	0	4	2	3	1	3	4
	00:55:15	26.5	64	71	39	32	46	29	28	20	12	6			91	74	67	56	174	28	20	15	11	7			527	110	38	43	30	24	20	21	14	10			2	3	3	2	3	2	0	2	1	1
	01:00:15	26.6	42	46	24	20	30	19	17	12	7	5			58	49	45	39	127	16	13	10	8	7			408	74	25	27	20	17	11	15	8	8			1	1	1	2	1	1	1	2	2	0
Results
		1	2	3	4	5	6	7	8	9	10	11	12
	A	-78200	-68000	-103000	-105200	-80000	-84800	-130800	-97200	-120400	-115200	?????	?????	Max V [485/20,528/20]
		1	1	1	1	1	1	1	1	1	1	?????	?????	R-Squared [485/20,528/20]
		00:22:45	00:22:45	00:17:45	00:17:45	00:17:45	00:17:45	00:12:45	00:12:45	00:07:45	00:02:45	?????	?????	t at Max V [485/20,528/20]
		00:14:18	00:12:56	00:13:34	00:12:54	00:09:59	00:08:42	00:08:45	00:06:04	00:03:48	00:00:15	?????	?????	Lagtime [485/20,528/20]
	B	-64400	-82200	-72800	-105800	-64800	-93400	-103200	-102600	-118600	-120800	?????	?????	Max V [485/20,528/20]
		1	1	1	1	1	1	1	1	1	1	?????	?????	R-Squared [485/20,528/20]
		00:22:45	00:22:45	00:22:45	00:17:45	00:17:45	00:12:45	00:12:45	00:12:45	00:07:45	00:02:45	?????	?????	t at Max V [485/20,528/20]
		00:14:47	00:16:36	00:13:05	00:12:16	00:10:47	00:09:06	00:07:36	00:05:54	00:03:48	00:00:15	?????	?????	Lagtime [485/20,528/20]
	C	-76400	-60200	-91200	-98200	-95600	-94200	-117200	-94800	-109200	-136200	?????	?????	Max V [485/20,528/20]
		1	1	1	1	1	1	1	1	1	1	?????	?????	R-Squared [485/20,528/20]
		00:22:45	00:27:45	00:17:45	00:17:45	00:17:45	00:12:45	00:12:45	00:12:45	00:07:45	00:02:45	?????	?????	t at Max V [485/20,528/20]
		00:16:04	00:14:47	00:12:05	00:13:40	00:10:27	00:08:50	00:08:56	00:05:46	00:03:21	00:00:15	?????	?????	Lagtime [485/20,528/20]
	D	400	600	400	600	800	400	600	-400	400	-600	?????	?????	Max V [485/20,528/20]
		1	1	1	1	1	1	1	1	1	1	?????	?????	R-Squared [485/20,528/20]
		00:17:45	00:07:45	00:02:45	00:17:45	00:47:45	00:17:45	00:47:45	00:47:45	00:07:45	00:52:45	?????	?????	t at Max V [485/20,528/20]
		00:12:45	00:05:15	00:00:15	00:13:35	00:45:15	00:10:15	00:45:15	00:52:45	00:05:15	00:56:55	?????	?????	Lagtime [485/20,528/20]
	E	-74000	-83200	-88400	-98400	200	-19800	-47000	-48600	-84600	400	?????	?????	Max V [485/20,528/20]
		1	1	1	1	1	1	1	1	1	1	?????	?????	R-Squared [485/20,528/20]
		00:02:45	00:02:45	00:02:45	00:02:45	00:02:45	00:02:45	00:02:45	00:02:45	00:02:45	00:07:45	?????	?????	t at Max V [485/20,528/20]
		00:00:15	00:00:15	00:00:15	00:00:15	00:00:15	00:00:15	00:00:15	00:00:15	00:00:15	00:05:15	?????	?????	Lagtime [485/20,528/20]
	F	-73400	-63200	-96000	-106400	400	-37600	-34000	-137600	-123000	200	?????	?????	Max V [485/20,528/20]
		1	1	1	1	1	1	1	1	1	1	?????	?????	R-Squared [485/20,528/20]
		00:02:45	00:02:45	00:02:45	00:02:45	00:02:45	00:02:45	00:07:45	00:02:45	00:02:45	00:02:45	?????	?????	t at Max V [485/20,528/20]
		00:00:15	00:00:15	00:00:15	00:00:15	00:00:15	00:00:15	00:00:49	00:00:15	00:00:15	00:00:15	?????	?????	Lagtime [485/20,528/20]
	G	-71800	-90400	-100200	-102400	-600	-39600	-55200	-37200	-3600	600	?????	?????	Max V [485/20,528/20]
		1	1	1	1	1	1	1	1	1	1	?????	?????	R-Squared [485/20,528/20]
		00:02:45	00:02:45	00:02:45	00:02:45	00:12:45	00:02:45	00:02:45	00:02:45	00:07:45	00:12:45	?????	?????	t at Max V [485/20,528/20]
		00:00:15	00:00:15	00:00:15	00:00:15	00:15:15	00:00:15	00:00:15	00:00:15	00:00:48	00:08:35	?????	?????	Lagtime [485/20,528/20]
	H	?????	?????	?????	?????	?????	?????	?????	?????	?????	?????	?????	?????	Max V [485/20,528/20]
		?????	?????	?????	?????	?????	?????	?????	?????	?????	?????	?????	?????	R-Squared [485/20,528/20]
		?????	?????	?????	?????	?????	?????	?????	?????	?????	?????	?????	?????	t at Max V [485/20,528/20]
		?????	?????	?????	?????	?????	?????	?????	?????	?????	?????	?????	?????	Lagtime [485/20,528/20]
[truncated: 49 more columns]

## Sheet: Raw Data
		Gallic Acid (Std)											PIC1					Glutathione
Time		900uM	800uM	700uM	600uM	500uM	400uM	300uM	200uM	100uM	0uM		10mM	5mM	2.5mM	1.0mM		10mM	5mM	2.5mM	1.0mM
00:00:15		1783	1780	1776	1763	1745	1749	2149	1804	1859	1568		1109	1165	1232	1336		1111	1719	1534	1598
00:05:15		1769	1767	1765	1743	1730	1736	2121	1738	1684	992		739	749	790	844		1012	1484	1291	1175
00:10:15		1728	1727	1728	1705	1659	1614	1952	1397	1082	609		537	504	519	527		918	1297	1086	875
00:15:15		1620	1612	1603	1515	1324	1194	1298	911	672	376		436	366	361	330		830	1139	914	650
00:20:15		1318	1282	1088	989	924	770	802	567	410	220		386	291	270	211		745	996	764	479
00:25:15		927	942	675	607	598	478	488	348	248	131		358	246	214	138		670	870	637	351
00:30:15		590	620	414	370	380	295	296	211	147	74		341	218	179	95		598	758	532	258
00:35:15		373	398	255	225	242	182	179	127	87	46		320	199	158	66		534	660	445	188
00:40:15		239	257	157	136	155	112	108	79	52	27		305	182	143	49		476	572	367	137
00:45:15		153	166	97	82	100	72	67	49	30	16		289	170	129	39		424	499	306	101
00:50:15		99	108	61	53	66	45	42	30	21	14		275	156	119	30		379	432	254	72
00:55:15		64	71	39	32	46	29	28	20	12	6		261	145	113	27		336	375	212	54
01:00:15		42	46	24	20	30	19	17	12	7	5		250	137	104	22		298	325	176	40
Time		900uM	800uM	700uM	600uM	500uM	400uM	300uM	200uM	100uM	0uM		10mM	5mM	2.5mM	1.0mM		10mM	5mM	2.5mM	1.0mM
00:00:15		1762	1757	1751	2215	2147	1728	1785	1787	1777	1579		1132	1066	1261	1375		1621	1514	3626	2187
00:05:15		1735	1727	1721	2182	2131	1713	1756	1748	1605	975		765	750	781	843		1433	1363	2938	1572
00:10:15		1694	1689	1687	2135	2085	1621	1512	1340	1012	590		555	512	487	517		1295	1193	2435	1145
00:15:15		1651	1653	1573	1900	1858	1154	996	827	615	352		444	355	322	322		1166	1043	2021	836
00:20:15		1410	1457	1229	1371	1534	725	617	501	370	208		389	256	222	207		1047	907	1679	606
00:25:15		1088	1046	865	867	1213	448	377	301	217	121		356	193	167	137		939	788	1398	439
00:30:15		786	678	560	542	913	278	230	177	128	69		336	151	133	95		838	684	1158	316
00:35:15		517	431	361	340	660	171	138	106	77	43		318	125	112	69		750	590	959	227
00:40:15		337	275	236	214	468	106	80	63	45	27		305	107	98	51		667	513	798	162
00:45:15		217	179	153	136	335	66	49	40	30	17		288	95	86	40		594	443	664	116
00:50:15		146	115	99	88	240	42	32	24	17	11		272	84	78	32		530	383	555	85
00:55:15		91	74	67	56	174	28	20	15	11	7		257	78	74	25		471	331	462	61
01:00:15		58	49	45	39	127	16	13	10	8	7		252	68	72	24		419	286	387	43
Time		900uM	800uM	700uM	600uM	500uM	400uM	300uM	200uM	100uM	0uM		10mM	5mM	2.5mM	1.0mM		10mM	5mM	2.5mM	1.0mM
00:00:15		2560	1748	1770	1735	1757	1760	1776	1785	1753	1890		1148	1130	1228	1276		1631	1891	1207	165
00:05:15		2503	1726	1737	1712	1724	1729	1749	1738	1546	1209		789	678	727	764		1433	1615	1021	149
00:10:15		2439	1690	1694	1680	1683	1626	1622	1360	1000	757		585	444	452	459		1284	1401	863	131
00:15:15		2384	1629	1481	1580	1298	1155	1036	886	619	462		471	327	299	281		1149	1210	729	117
00:20:15		2240	1396	1025	1089	820	712	629	554	377	277		420	264	217	176		1029	1044	611	103
00:25:15		1858	1118	638	685	506	432	377	342	229	166		392	230	167	117		920	897	512	91
00:30:15		1490	817	395	425	310	264	224	212	137	97		369	208	139	80		816	772	427	79
00:35:15		1196	546	247	264	190	159	132	129	83	60		353	191	120	57		725	664	357	66
00:40:15		993	363	152	163	117	97	79	81	52	34		335	176	105	43		642	568	295	57
00:45:15		820	241	95	104	72	60	46	53	32	25		314	164	95	32		570	488	248	47
00:50:15		669	162	60	67	46	36	30	34	21	16		295	152	85	25		505	417	205	38
00:55:15		527	110	38	43	30	24	20	21	14	10		282	144	80	20		448	357	170	30
01:00:15		408	74	25	27	20	17	11	15	8	8		272	136	72	17		397	305	136	24

## Sheet: AUC Calcs
Mins	900uM	AUC	900uM	AUC	900uM	AUC		800uM	AUC	800uM	AUC	800uM	AUC		700uM	AUC	700uM	AUC	700uM	AUC		600uM	AUC	600uM	AUC	600uM	AUC		500uM	AUC	500uM	AUC	500uM	AUC		400uM	AUC	400uM	AUC	400uM	AUC		300uM	AUC	300uM	AUC	300uM	AUC
0	1783	1	1762	1	2560	1		1780	1	1757	1	1748	1		1776	1.00795	1751	0.993757	1770	1.00454		1763	1	2215	1	1735	1		1745	1	2147	1	1757	1		1749	1	1728	1	1760	1		2149	1	1785	1	1776	1
5	1769	0.992148	1735	0.984677	2503	0.977734		1767	0.992697	1727	0.982925	1726	0.987414		1765	1.0017	1721	0.976731	1737	0.985812		1743	0.988656	2182	0.985102	1712	0.986744		1730	0.991404	2131	0.992548	1724	0.981218		1736	0.992567	1713	0.991319	1729	0.982386		2121	0.986971	1756	0.983754	1749	0.984797
10	1728	0.969153	1694	0.961407	2439	0.952734		1727	0.970225	1689	0.961298	1690	0.966819		1728	0.980704	1687	0.957435	1694	0.961407		1705	0.967102	2135	0.963883	1680	0.9683		1659	0.950716	2085	0.971122	1683	0.957883		1614	0.922813	1621	0.938079	1626	0.923864		1952	0.908329	1512	0.847059	1622	0.913288
15	1620	0.908581	1651	0.937003	2384	0.93125		1612	0.905618	1653	0.940808	1629	0.931922		1603	0.909762	1573	0.892736	1481	0.840522		1515	0.859331	1900	0.857788	1580	0.910663		1324	0.758739	1858	0.865394	1298	0.738759		1194	0.682676	1154	0.667824	1155	0.65625		1298	0.604002	996	0.557983	1036	0.583333
20	1318	0.739204	1410	0.800227	2240	0.875		1282	0.720225	1457	0.829254	1396	0.798627		1088	0.61748	1229	0.697503	1025	0.581725		989	0.560976	1371	0.618962	1089	0.627666		924	0.529513	1534	0.714485	820	0.466705		770	0.440252	725	0.41956	712	0.404545		802	0.373197	617	0.345658	629	0.354167
25	927	0.51991	1088	0.61748	1858	0.725781		942	0.529213	1046	0.595333	1118	0.639588		675	0.383087	865	0.490919	638	0.362089		607	0.344299	867	0.391422	685	0.394813		598	0.342693	1213	0.564974	506	0.287991		478	0.273299	448	0.259259	432	0.245455		488	0.227082	377	0.211204	377	0.212275
30	590	0.330903	786	0.446084	1490	0.582031		620	0.348315	678	0.385885	817	0.467391		414	0.23496	560	0.317821	395	0.224177		370	0.20987	542	0.244695	425	0.244957		380	0.217765	913	0.425245	310	0.176437		295	0.168668	278	0.16088	264	0.15		296	0.137738	230	0.128852	224	0.126126
35	373	0.209198	517	0.293417	1196	0.467187		398	0.223596	431	0.245304	546	0.312357		255	0.144722	361	0.204881	247	0.140182		225	0.127623	340	0.153499	264	0.152161		242	0.138682	660	0.307406	190	0.108139		182	0.104059	171	0.0989583	159	0.0903409		179	0.0832946	138	0.0773109	132	0.0743243
40	239	0.134044	337	0.19126	993	0.387891		257	0.144382	275	0.156517	363	0.207666		157	0.0891033	236	0.133939	152	0.0862656		136	0.0771412	214	0.096614	163	0.0939481		155	0.0888252	468	0.217979	117	0.0665908		112	0.0640366	106	0.0613426	97	0.0551136		108	0.0502559	80	0.0448179	79	0.044482
45	153	0.0858104	217	0.123156	820	0.320312		166	0.0932584	179	0.101878	241	0.137872		97	0.0550511	153	0.0868331	95	0.053916		82	0.0465116	136	0.0613995	104	0.0599424		100	0.0573066	335	0.156032	72	0.0409789		72	0.0411664	66	0.0381944	60	0.0340909		67	0.0311773	49	0.027451	46	0.0259009
50	99	0.0555244	146	0.0828604	669	0.261328		108	0.0606742	115	0.0654525	162	0.0926773		61	0.0346198	99	0.0561862	60	0.0340522		53	0.0300624	88	0.0397291	67	0.0386167		66	0.0378223	240	0.111784	46	0.026181		45	0.025729	42	0.0243056	36	0.0204545		42	0.019544	32	0.0179272	30	0.0168919
55	64	0.0358946	91	0.0516459	527	0.205859		71	0.0398876	74	0.0421172	110	0.0629291		39	0.0221339	67	0.038025	38	0.0215664		32	0.0181509	56	0.0252822	43	0.0247839		46	0.026361	174	0.0810433	30	0.0170746		29	0.0165809	28	0.0162037	24	0.0136364		28	0.0130293	20	0.0112045	20	0.0112613
60	42	0.0235558	58	0.0329171	408	0.159375		46	0.0258427	49	0.0278884	74	0.0423341		24	0.0136209	45	0.0255392	25	0.0141884		20	0.0113443	39	0.0176072	27	0.015562		30	0.017192	127	0.0591523	20	0.011383		19	0.0108634	16	0.00925926	17	0.00965909		17	0.00791066	13	0.00728291	11	0.00619369
AUC		6.00393		6.52213		7.84648			6.05393		6.33466		6.6476			5.49489		5.8723		5.31044			5.24107		5.45598		5.51816			5.15702		6.46716		4.87934			4.74271		4.68519		4.5858			4.44253		4.2605		4.35304
Net AUC		3.39933		3.98509		5.19516			3.44934		3.79761		3.99627			2.8903		3.33526		2.65912			2.63647		2.91893		2.86683			2.55243		3.93011		2.22802			2.13812		2.14814		1.93447			1.83794		1.72346		1.70172
PIC1
Mins	10mM	AUC	10mM	AUC	10mM	AUC		5mM	AUC	5mM	AUC	5mM	AUC		2.5mM	AUC	2.5mM	AUC	2.5mM	AUC		1.0mM	AUC	1.0mM	AUC	1.0mM	AUC
0	1109	1	1132	1	1148	1		1165	1	1066	1	1130	1		1232	1	1261	1	1228	1		1336	1	1375	1	1276	1
5	739	0.666366	765	0.675795	789	0.687282		749	0.642918	750	0.703565	678	0.6		790	0.641234	781	0.61935	727	0.59202		844	0.631737	843	0.613091	764	0.598746
10	537	0.48422	555	0.490283	585	0.509582		504	0.432618	512	0.4803	444	0.39292		519	0.421266	487	0.386201	452	0.368078		527	0.394461	517	0.376	459	0.359718
15	436	0.393147	444	0.392226	471	0.410279		366	0.314163	355	0.333021	327	0.289381		361	0.293019	322	0.255353	299	0.243485		330	0.247006	322	0.234182	281	0.220219
20	386	0.348061	389	0.34364	420	0.365854		291	0.249785	256	0.24015	264	0.233628		270	0.219156	222	0.176051	217	0.17671		211	0.157934	207	0.150545	176	0.137931
25	358	0.322813	356	0.314488	392	0.341463		246	0.211159	193	0.181051	230	0.20354		214	0.173701	167	0.132435	167	0.135993		138	0.103293	137	0.0996364	117	0.0916928
30	341	0.307484	336	0.29682	369	0.321429		218	0.187124	151	0.141651	208	0.184071		179	0.145292	133	0.105472	139	0.113192		95	0.0711078	95	0.0690909	80	0.0626959
35	320	0.288548	318	0.280919	353	0.307491		199	0.170815	125	0.117261	191	0.169027		158	0.128247	112	0.0888184	120	0.0977199		66	0.0494012	69	0.0501818	57	0.0446708
40	305	0.275023	305	0.269435	335	0.291812		182	0.156223	107	0.100375	176	0.155752		143	0.116071	98	0.0777161	105	0.0855049		49	0.0366766	51	0.0370909	43	0.0336991
45	289	0.260595	288	0.254417	314	0.273519		170	0.145923	95	0.0891182	164	0.145133		129	0.104708	86	0.0681998	95	0.0773616		39	0.0291916	40	0.0290909	32	0.0250784
50	275	0.247971	272	0.240283	295	0.256969		156	0.133906	84	0.0787992	152	0.134513		119	0.0965909	78	0.0618557	85	0.0692182		30	0.0224551	32	0.0232727	25	0.0195925
55	261	0.235347	257	0.227032	282	0.245645		145	0.124464	78	0.0731707	144	0.127434		113	0.0917208	74	0.0586836	80	0.0651466		27	0.0202096	25	0.0181818	20	0.015674
60	250	0.225428	252	0.222615	272	0.236934		137	0.117597	68	0.0637899	136	0.120354		104	0.0844156	72	0.0570975	72	0.0586319		22	0.0164671	24	0.0174545	17	0.0133229
AUC		5.055		5.00795		5.24826			3.8867		3.60225		3.75575			3.51542		3.08723		3.08306			2.77994		2.71782		2.62304
Net AUC		2.45041		2.4709		2.59694			1.2821		1.0652		1.10443			0.91083		0.550184		0.431739			0.175348		0.180769		-0.028282
GSH
Mins	10mM	AUC	10mM	AUC	10mM	AUC		5mM	AUC	5mM	AUC	5mM	AUC		2.5mM	AUC	2.5mM	AUC	2.5mM	AUC		1.0mM	AUC	1.0mM	AUC	1.0mM	AUC
0	1111	1	1621	1	1631	1		1719	1	1514	1	1891	1		1534	1	3626	1	1207	1		1598	1	2187	1	165	1
5	1012	0.910891	1433	0.884022	1433	0.878602		1484	0.863293	1363	0.900264	1615	0.854045		1291	0.841591	2938	0.810259	1021	0.845899		1175	0.735294	1572	0.718793	149	0.90303
10	918	0.826283	1295	0.79889	1284	0.787247		1297	0.754508	1193	0.787979	1401	0.740878		1086	0.707953	2435	0.671539	863	0.714996		875	0.547559	1145	0.523548	131	0.793939
15	830	0.747075	1166	0.719309	1149	0.704476		1139	0.662595	1043	0.688904	1210	0.639873		914	0.595828	2021	0.557363	729	0.603977		650	0.406758	836	0.382259	117	0.709091
20	745	0.670567	1047	0.645898	1029	0.630901		996	0.579407	907	0.599075	1044	0.552089		764	0.498044	1679	0.463045	611	0.506214		479	0.29975	606	0.277092	103	0.624242
25	670	0.60306	939	0.579272	920	0.564071		870	0.506108	788	0.520476	897	0.474352		637	0.415254	1398	0.385549	512	0.424192		351	0.21965	439	0.200732	91	0.551515
30	598	0.538254	838	0.516965	816	0.500307		758	0.440954	684	0.451783	772	0.40825		532	0.346806	1158	0.31936	427	0.35377		258	0.161452	316	0.14449	79	0.478788
35	534	0.480648	750	0.462677	725	0.444513		660	0.383944	590	0.389696	664	0.351137		445	0.290091	959	0.264479	357	0.295775		188	0.117647	227	0.103795	66	0.4
40	476	0.428443	667	0.411474	642	0.393624		572	0.332752	513	0.338838	568	0.30037		367	0.239244	798	0.220077	295	0.244408		137	0.0857322	162	0.0740741	57	0.345455
45	424	0.381638	594	0.36644	570	0.349479		499	0.290285	443	0.292602	488	0.258065		306	0.199478	664	0.183122	248	0.205468		101	0.063204	116	0.0530407	47	0.284848
50	379	0.341134	530	0.326959	505	0.309626		432	0.251309	383	0.252972	417	0.220518		254	0.16558	555	0.153061	205	0.169843		72	0.0450563	85	0.038866	38	0.230303
55	336	0.30243	471	0.290561	448	0.274678		375	0.21815	331	0.218626	357	0.188789		212	0.138201	462	0.127413	170	0.140845		54	0.0337922	61	0.0278921	30	0.181818
60	298	0.268227	419	0.258482	397	0.243409		325	0.189063	286	0.188904	305	0.16129		176	0.114733	387	0.106729	136	0.112676		40	0.0250313	43	0.0196616	24	0.145455
AUC		7.49865		7.26095		7.08093			6.47237		6.63012		6.14966			5.5528		5.262		5.61806			3.74093		3.56424		6.64848
Net AUC		4.89406		4.7239		4.42961			3.86778		4.09307		3.49833			2.94821		2.72495		2.96674			1.13633		1.02719		3.99716
[truncated: 18 more columns]

## Sheet: Analysis
	Gallic Acid (Std)
	900uM	900uM	900uM	Average	800uM	800uM	800uM		700uM	700uM	700uM		600uM	600uM	600uM		500uM	500uM	500uM		400uM	400uM	400uM		300uM	300uM	300uM		200uM	200uM	200uM		100uM	100uM	100uM		0uM	0uM	0uM	BLANK
AUC	6.00393	6.52213	7.84648	6.79085	6.05393	6.33466	6.6476	6.3454	5.49489	5.8723	5.31044	5.55921	5.24107	5.45598	5.51816	5.40507	5.15702	6.46716	4.87934	5.50117	4.74271	4.68519	4.5858	4.67123	4.44253	4.2605	4.35304	4.35203	4.04268	3.88304	4.03922	3.98831	3.39484	3.32696	3.34912	3.35697	2.60459	2.53705	2.65132	2.59765
Net AUC	3.40627	3.92448	5.24883	4.19319	3.45628	3.73701	4.04994	3.74774	2.89724	3.27465	2.71279	2.96156	2.64341	2.85833	2.9205	2.80741	2.55937	3.86951	2.28169	2.90352	2.14506	2.08753	1.98814	2.07358	1.84488	1.66285	1.75539	1.75437	1.44503	1.28539	1.44156	1.39066	0.797181	0.729301	0.751461	0.759315	0.00693739	-0.0606057	0.0536683	1.4803e-16
	PIC1
	10mM	10mM	10mM	Average	5mM	5mM	5mM	Average	2.5mM	2.5mM	2.5mM	Average	1.0mM	1.0mM	1.0mM	Average
AUC	5.055	5.00795	5.24826		3.8867	3.60225	3.75575		3.51542	3.08723	3.08306		2.77994	2.71782	2.62304
Net AUC	2.45735	2.4103	2.6506		1.28904	1.0046	1.1581		0.917768	0.489578	0.485407		0.182286	0.120164	0.0253863				Std (uM)
x=(y-0.3364)/0.0043	493.244	482.301	538.187		221.544	155.395	191.093		135.202	35.6228	34.6529		-35.8405	-50.2875	-72.3288				0
HORAC value	4932.44	4823.01	5381.87	5045.77	2215.44	1553.95	1910.93	1893.44	1352.02	356.228	346.529	684.925	-358.405	-502.875	-723.288	-528.189			100
Stdev				296.163				331.095				577.74				183.754			200
P				0.000104417				8.25079e-05				0.000238158				0.124036			300
	Glutathione																		400
	10mM	10mM	10mM	Average	5mM	5mM	5mM	Average	2.5mM	2.5mM	2.5mM	Average	1.0mM	1.0mM	1.0mM	Average			500
AUC	7.49865	7.26095	7.08093		6.47237	6.63012	6.14966		5.5528	5.262	5.61806		3.74093	3.56424	6.64848				600
Net AUC	4.901	4.6633	4.48328		3.87471	4.03246	3.552		2.95515	2.66434	3.02041		1.14327	0.966589	4.05083				700
x=(y-0.3364)/0.0043	1061.53	1006.25	964.39		822.864	859.55	747.814		609.011	541.382	624.188		187.645	146.556	863.821				800
HORAC value	10615.3	10062.5	9643.9	10107.3	8228.64	8595.5	7478.14	8100.76	6090.11	5413.82	6241.88	5915.27	1876.45	1465.56	8638.21	1671			900
Stdev				487.26				569.548				440.849				290.543

## Sheet: Plate 1 - Sheet1 (2)
Software Version	2.07.17
Experiment File Path:
Protocol File Path:
Plate Number	Plate 1
Date	2017-02-22
Time	11:16:09
Reader Type:	Synergy HT
Reader Serial Number:	198949
Reading Type	Reader
Procedure Details
Plate Type	96 WELL PLATE
Set Temperature	Setpoint 37°C
Shake	Medium, 0:05 (MM:SS)
Start Kinetic	Runtime 1:00:00 (HH:MM:SS), Interval 0:05:00, 13 Reads
Read	Fluorescence Endpoint
	Full Plate
	Filter Set 1
	Excitation: 485/20, Emission: 528/20
	Optics: Top, Gain: 35
	Read Speed: Normal
	Read Height: 1 mm
End Kinetic
485/20,528/20
	Time	T° 485/20,528/20	A1	A2	A3	A4	A5	A6	A7	A8	A9	A10	A11	A12	B1	B2	B3	B4	B5	B6	B7	B8	B9	B10	B11	B12	C1	C2	C3	C4	C5	C6	C7	C8	C9	C10	C11	C12	D1	D2	D3	D4	D5	D6	D7	D8	D9	D10	D11
	00:00:05	29.5	138	137	134	141	140	138	139	119	0	0	0	0	140	142	144	142	147	163	154	123	0	1	0	0	152	148	146	150	142	155	145	124	0	0	1	0	1	0	0	0	0	0	0	0	0	0	1
	00:05:05	32.6	144	144	142	147	140	116	108	75	1	1	2	0	144	147	147	148	145	132	113	78	2	1	0	0	155	152	150	153	140	128	101	84	0	1	0	0	1	1	2	0	0	0	0	0	0	2	3
	00:10:05	35.1	144	143	141	139	104	58	69	37	2	0	2	0	141	146	146	144	107	86	56	39	0	0	2	3	154	150	149	144	97	77	52	44	4	2	1	2	1	1	2	0	1	1	1	0	1	2	2
	00:15:05	37	142	135	131	100	48	20	36	13	0	3	2	3	140	141	130	99	49	45	22	18	4	3	1	1	151	144	138	102	42	37	20	19	1	0	1	2	2	1	0	2	2	2	3	2	1	2	3
	00:20:05	37	128	111	86	33	14	4	15	6	1	1	0	0	134	117	89	34	14	17	4	4	1	1	1	2	142	110	101	46	12	14	6	6	1	2	2	2	3	3	3	2	1	2	1	2	0	1	1
	00:25:05	37	105	84	19	6	4	2	3	2	2	3	0	1	94	83	28	7	5	5	2	2	2	2	3	3	108	69	38	9	3	4	1	1	3	0	0	2	0	1	2	3	1	1	0	2	2	2	4
	00:30:05	37	91	26	5	0	3	0	2	2	2	2	0	1	17	25	5	1	3	1	1	2	1	2	1	1	26	14	6	4	2	2	1	1	0	1	0	2	1	1	1	0	3	3	0	2	0	2	3
	00:35:05	37	63	3	2	2	2	3	2	0	1	0	0	2	2	2	2	3	2	1	2	2	2	2	2	2	5	3	2	2	3	3	3	2	1	2	2	1	0	0	0	2	3	0	1	1	1	0	0
	00:40:05	37	11	2	3	3	1	4	2	1	2	1	0	2	2	3	2	2	0	2	1	3	3	0	3	2	2	3	1	2	4	1	4	0	1	2	2	0	2	0	2	2	3	0	1	4	1	0	0
	00:45:05	36.9	2	1	3	2	1	1	1	2	2	0	1	1	5	2	2	1	3	1	2	3	1	0	1	4	1	3	0	0	2	1	4	1	1	4	1	2	0	1	2	1	0	0	1	0	3	1	1
	00:50:05	37	2	2	0	3	1	2	2	0	2	1	0	1	2	2	1	0	3	1	3	1	1	2	2	0	1	2	3	3	1	1	3	2	1	1	2	0	2	0	1	1	1	4	1	0	1	1	2
	00:55:05	37	2	3	3	4	0	3	0	2	4	0	1	0	2	0	1	3	3	1	0	3	2	3	3	3	3	2	1	2	1	2	0	3	0	2	0	1	0	1	1	1	1	2	1	0	3	2	1
	01:00:05	37	2	4	2	2	3	1	1	1	1	3	0	0	1	3	4	1	3	1	2	0	0	0	2	1	1	1	1	1	2	2	3	1	1	2	1	0	0	2	1	0	1	2	1	3	0	0	1
Results
		1	2	3	4	5	6	7	8	9	10	11	12
	A	-10400	-11600	-13400	-13400	-11200	-11600	-7800	-8800	-600	600	400	600	Max V [485/20,528/20]
		1	1	1	1	1	1	1	1	1	1	1	1	R-Squared [485/20,528/20]
		00:37:35	00:27:35	00:22:35	00:17:35	00:12:35	00:07:35	00:07:35	00:02:35	00:57:35	00:12:35	00:02:35	00:12:35	t at Max V [485/20,528/20]
		00:27:52	00:20:31	00:16:30	00:12:01	00:06:52	00:03:11	00:01:07	00:00:05	?????	00:10:05	00:00:05	00:10:05	Lagtime [485/20,528/20]
	B	-15400	-11600	-12200	-13000	-11600	-9200	-11400	-9000	800	600	400	-800	Max V [485/20,528/20]
		1	1	1	1	1	1	1	1	1	1	1	1	R-Squared [485/20,528/20]
		00:27:35	00:27:35	00:22:35	00:17:35	00:12:35	00:07:35	00:07:35	00:02:35	00:12:35	00:12:35	00:07:35	00:47:35	t at Max V [485/20,528/20]
		00:22:06	00:20:00	00:15:35	00:11:47	00:06:38	00:01:43	00:01:29	00:00:05	00:10:05	00:11:45	00:05:05	00:50:05	Lagtime [485/20,528/20]
	C	-16400	-11000	-12600	-11200	-11000	-10200	-9800	-8000	800	-600	-400	400	Max V [485/20,528/20]
		1	1	1	1	1	1	1	1	1	1	1	1	R-Squared [485/20,528/20]
		00:27:35	00:27:35	00:22:35	00:17:35	00:12:35	00:07:35	00:07:35	00:02:35	00:07:35	00:47:35	00:22:35	00:07:35	t at Max V [485/20,528/20]
		00:22:24	00:17:54	00:16:31	00:10:48	00:06:00	00:02:26	00:00:36	00:00:05	00:05:05	00:51:45	00:22:35	00:05:05	Lagtime [485/20,528/20]
	D	-600	400	600	-600	-600	800	400	-800	-600	400	600	-600	Max V [485/20,528/20]
		1	1	1	1	1	1	1	1	1	1	1	1	R-Squared [485/20,528/20]
		00:22:35	00:17:35	00:17:35	00:27:35	00:42:35	00:47:35	00:12:35	00:42:35	00:57:35	00:02:35	00:22:35	00:37:35	t at Max V [485/20,528/20]
		00:23:25	00:12:35	00:15:05	00:30:05	00:45:05	00:45:05	00:07:35	00:45:05	01:00:05	00:00:05	00:20:05	00:40:05	Lagtime [485/20,528/20]
	E	1400	1400	-3800	-6400	-5600	600	1000	-3200	-5400	-4800	-6400	600	Max V [485/20,528/20]
		1	1	1	1	1	1	1	1	1	1	1	1	R-Squared [485/20,528/20]
		00:02:35	00:02:35	00:52:35	00:27:35	00:22:35	00:02:35	00:02:35	00:57:35	00:52:35	00:42:35	00:22:35	00:12:35	t at Max V [485/20,528/20]
		00:00:05	00:00:05	00:38:14	00:16:29	00:14:22	00:00:05	00:00:05	00:35:43	00:32:29	00:20:55	00:10:43	00:08:25	Lagtime [485/20,528/20]
	F	1200	-1000	-4200	-4600	-5000	600	800	-2600	-5200	-5400	-7000	400	Max V [485/20,528/20]
		1	1	1	1	1	1	1	1	1	1	1	1	R-Squared [485/20,528/20]
		00:02:35	00:57:35	00:57:35	00:32:35	00:22:35	00:07:35	00:02:35	00:57:35	00:47:35	00:37:35	00:22:35	00:02:35	t at Max V [485/20,528/20]
		00:00:05	00:48:05	00:41:31	00:17:02	00:12:17	00:05:05	00:00:05	00:32:23	00:29:42	00:20:27	00:10:56	00:00:05	Lagtime [485/20,528/20]
	G	1200	-3200	-3400	-4000	-6200	-400	-1400	-2400	-6200	-5200	-8600	400	Max V [485/20,528/20]
		1	1	1	1	1	1	1	1	1	1	1	1	R-Squared [485/20,528/20]
		00:02:35	00:57:35	00:57:35	00:52:35	00:22:35	00:52:35	00:22:35	00:37:35	00:47:35	00:47:35	00:22:35	00:37:35	t at Max V [485/20,528/20]
		00:00:05	00:49:28	00:40:05	00:36:35	00:14:55	00:50:05	00:16:31	00:26:45	00:32:40	00:22:47	00:11:50	00:35:05	Lagtime [485/20,528/20]
	H	-800	600	400	400	800	-400	1000	600	1000	-400	600	400	Max V [485/20,528/20]
		1	1	1	1	1	1	1	1	1	1	1	1	R-Squared [485/20,528/20]
		00:22:35	00:22:35	00:02:35	00:07:35	00:02:35	00:52:35	00:07:35	00:02:35	00:37:35	00:17:35	00:42:35	00:12:35	t at Max V [485/20,528/20]
		00:22:35	00:18:25	00:00:05	00:05:05	00:00:05	00:52:35	00:07:05	00:00:05	00:35:05	00:17:35	00:40:05	00:12:35	Lagtime [485/20,528/20]
[truncated: 49 more columns]

## Sheet: Raw Data p.1
		Trolox Std									PIC1						Glutathione
Time		50uM	40uM	30uM	20uM	10uM	5uM	2.5uM	0uM		2.5mM	1.0mM	0.5mM	0.25mM	0.1mM		2.5mM	1.0mM	0.5mM	0.25mM	0.1mM
00:00:10		138	137	134	141	140	138	139	119		113	132	147	136	137		157	162	158	162	158
00:05:10		144	144	142	147	140	116	108	75		120	139	153	141	142		162	163	158	162	160
00:10:10		144	143	141	139	104	58	69	37		121	141	156	143	138		158	159	158	158	148
00:15:10		142	135	131	100	48	20	36	13		118	140	157	130	126		157	158	157	156	124
00:20:10		128	111	86	33	14	4	15	6		116	139	153	109	105		155	153	152	144	98
00:25:10		105	84	19	6	4	2	3	2		117	137	150	81	77		153	152	150	124	66
00:30:10		91	26	5	0	3	0	2	2		118	137	148	49	51		151	148	139	105	36
00:35:10		63	3	2	2	2	3	2	0		116	134	138	28	28		148	146	122	89	12
00:40:10		11	2	3	3	1	4	2	1		114	135	124	9	7		145	138	108	70	2
00:45:10		2	1	3	2	1	1	1	2		112	134	113	0	3		142	123	86	46	2
00:50:10		2	2	0	3	1	2	2	0		112	130	102	0	3		142	113	63	24	1
00:55:10		2	3	3	4	0	3	0	2		109	124	83	1	1		140	100	36	7	2
01:00:10		2	4	2	2	3	1	1	1		108	122	68	2	2		137	84	13	2	1
Time		50uM	40uM	30uM	20uM	10uM	5uM	2.5uM	0uM		2.5mM	1.0mM	0.5mM	0.25mM	0.1mM		2.5mM	1.0mM	0.5mM	0.25mM	0.1mM
00:00:10		140	142	144	142	147	163	154	123		126	127	131	145	139		158	165	162	163	163
00:05:10		144	147	147	148	145	132	113	78		132	131	138	150	145		162	164	162	164	164
00:10:10		141	146	146	144	107	86	56	39		130	134	138	144	139		159	163	162	161	156
00:15:10		140	141	130	99	49	45	22	18		131	133	135	140	122		155	160	158	154	131
00:20:10		134	117	89	34	14	17	4	4		129	132	137	123	100		154	159	156	145	99
00:25:10		94	83	28	7	5	5	2	2		130	131	134	107	75		151	155	148	128	64
00:30:10		17	25	5	1	3	1	1	2		128	129	132	85	50		150	152	134	109	34
00:35:10		2	2	2	3	2	1	2	2		126	128	127	62	27		148	148	115	84	13
00:40:10		2	3	2	2	0	2	1	3		122	127	114	41	10		149	140	97	57	4
00:45:10		5	2	2	1	3	1	2	3		124	125	105	22	4		145	129	82	33	2
00:50:10		2	2	1	0	3	1	3	1		123	124	92	7	2		143	117	56	13	0
00:55:10		2	0	1	3	3	1	0	3		121	120	74	1	1		141	106	35	2	1
01:00:10		1	3	4	1	3	1	2	0		121	115	53	0	0		139	93	14	4	2
Time		50uM	40uM	30uM	20uM	10uM	5uM	2.5uM	0uM		2.5mM	1.0mM	0.5mM	0.25mM	0.1mM		2.5mM	1.0mM	0.5mM	0.25mM	0.1mM
00:00:10		152	148	146	150	142	155	145	124		117	128	135	133	141		160	160	163	162	164
00:05:10		155	152	150	153	140	128	101	84		123	136	140	138	143		161	159	164	161	162
00:10:10		154	150	149	144	97	77	52	44		124	133	139	138	144		156	157	162	157	156
00:15:10		151	144	138	102	42	37	20	19		122	135	138	136	129		156	156	158	155	132
00:20:10		142	110	101	46	12	14	6	6		124	133	137	137	109		155	152	155	143	93
00:25:10		108	69	38	9	3	4	1	1		121	130	135	135	78		148	149	149	125	50
00:30:10		26	14	6	4	2	2	1	1		118	130	133	126	47		149	144	139	106	16
00:35:10		5	3	2	2	3	3	3	2		119	129	123	114	25		146	140	123	92	3
00:40:10		2	3	1	2	4	1	4	0		119	127	115	105	6		142	128	107	70	1
00:45:10		1	3	0	0	2	1	4	1		116	120	105	98	2		143	117	86	46	1
00:50:10		1	2	3	3	1	1	3	2		116	117	97	79	2		141	107	55	20	3
00:55:10		3	2	1	2	1	2	0	3		112	110	84	59	3		138	98	24	5	2
01:00:10		1	1	1	1	2	2	3	1		113	94	67	39	1		137	89	4	3	1

## Sheet: AUC Calcs (2)
TROLOX	50uM	AUC	50uM	AUC	50uM	AUC		40uM	AUC	40uM	AUC	40uM	AUC		30uM	AUC	30uM	AUC	30uM	AUC		20uM	AUC	20uM	AUC	20uM	AUC		10uM	AUC	10uM	AUC	10uM	AUC		5uM	AUC	5uM	AUC	5uM	AUC		2.5uM	AUC	2.5uM	AUC	2.5uM	AUC
	138	1	140	1	152	1		137	1	142	1	148	1		134	1	144	1	146	1		141	1	142	1	150	1		140	1	147	1	142	1		138	1	163	1	155	1		139	1	154	1	145	1
	144	1.04348	144	1.02857	155	1.01974		144	1.05109	147	1.03521	152	1.02703		142	1.0597	147	1.02083	150	1.0274		147	1.04255	148	1.04225	153	1.02		140	1	145	0.986395	140	0.985915		116	0.84058	132	0.809816	128	0.825806		108	0.776978	113	0.733766	101	0.696552
	144	1.04348	141	1.00714	154	1.01316		143	1.0438	146	1.02817	150	1.01351		141	1.05224	146	1.01389	149	1.02055		139	0.985816	144	1.01408	144	0.96		104	0.742857	107	0.727891	97	0.683099		58	0.42029	86	0.527607	77	0.496774		69	0.496403	56	0.363636	52	0.358621
	142	1.02899	140	1	151	0.993421		135	0.985401	141	0.992958	144	0.972973		131	0.977612	130	0.902778	138	0.945205		100	0.70922	99	0.697183	102	0.68		48	0.342857	49	0.333333	42	0.295775		20	0.144928	45	0.276074	37	0.23871		36	0.258993	22	0.142857	20	0.137931
	128	0.927536	134	0.957143	142	0.934211		111	0.810219	117	0.823944	110	0.743243		86	0.641791	89	0.618056	101	0.691781		33	0.234043	34	0.239437	46	0.306667		14	0.1	14	0.0952381	12	0.084507		4	0.0289855	17	0.104294	14	0.0903226		15	0.107914	4	0.025974	6	0.0413793
	105	0.76087	94	0.671429	108	0.710526		84	0.613139	83	0.584507	69	0.466216		19	0.141791	28	0.194444	38	0.260274		6	0.0425532	7	0.0492958	9	0.06		4	0.0285714	5	0.0340136	3	0.0211268		2	0.0144928	5	0.0306748	4	0.0258065		3	0.0215827	2	0.012987	1	0.00689655
	91	0.65942	17	0.121429	26	0.171053		26	0.189781	25	0.176056	14	0.0945946		5	0.0373134	5	0.0347222	6	0.0410959		0	0	1	0.00704225	4	0.0266667		3	0.0214286	3	0.0204082	2	0.0140845		0	0	1	0.00613497	2	0.0129032		2	0.0143885	1	0.00649351	1	0.00689655
	63	0.456522	2	0.0142857	5	0.0328947		3	0.0218978	2	0.0140845	3	0.0202703		2	0.0149254	2	0.0138889	2	0.0136986		2	0.0141844	3	0.0211268	2	0.0133333		2	0.0142857	2	0.0136054	3	0.0211268		3	0.0217391	1	0.00613497	3	0.0193548		2	0.0143885	2	0.012987	3	0.0206897
	11	0.0797101	2	0.0142857	2	0.0131579		2	0.0145985	3	0.0211268	3	0.0202703		3	0.0223881	2	0.0138889	1	0.00684932		3	0.0212766	2	0.0140845	2	0.0133333		1	0.00714286	0	0	4	0.028169		4	0.0289855	2	0.0122699	1	0.00645161		2	0.0143885	1	0.00649351	4	0.0275862
	2	0.0144928	5	0.0357143	1	0.00657895		1	0.00729927	2	0.0140845	3	0.0202703		3	0.0223881	2	0.0138889	0	0		2	0.0141844	1	0.00704225	0	0		1	0.00714286	3	0.0204082	2	0.0140845		1	0.00724638	1	0.00613497	1	0.00645161		1	0.00719424	2	0.012987	4	0.0275862
	2	0.0144928	2	0.0142857	1	0.00657895		2	0.0145985	2	0.0140845	2	0.0135135		0	0	1	0.00694444	3	0.0205479		3	0.0212766	0	0	3	0.02		1	0.00714286	3	0.0204082	1	0.00704225		2	0.0144928	1	0.00613497	1	0.00645161		2	0.0143885	3	0.0194805	3	0.0206897
	2	0.0144928	2	0.0142857	3	0.0197368		3	0.0218978	0	0	2	0.0135135		3	0.0223881	1	0.00694444	1	0.00684932		4	0.0283688	3	0.0211268	2	0.0133333		0	0	3	0.0204082	1	0.00704225		3	0.0217391	1	0.00613497	2	0.0129032		0	0	0	0	0	0
	2	0.0144928	1	0.00714286	1	0.00657895		4	0.0291971	3	0.0211268	1	0.00675676		2	0.0149254	4	0.0277778	1	0.00684932		2	0.0141844	1	0.00704225	1	0.00666667		3	0.0214286	3	0.0204082	2	0.0140845		1	0.00724638	1	0.00613497	2	0.0129032		1	0.00719424	2	0.012987	3	0.0206897
AUC		7.05797		5.88571		5.92763			5.80292		5.72535		5.41216			5.00746		4.86806		5.0411			4.12766		4.11972		4.12			3.29286		3.29252		3.17606			2.55072		2.79755		2.75484			2.73381		2.35065		2.36552
PIC1	2.5mM	AUC	2.5mM	AUC	2.5mM	AUC		1.0mM	AUC	1.0mM	AUC	1.0mM	AUC		0.5mM	AUC	0.5mM	AUC	0.5mM	AUC		0.25mM	AUC	0.25mM	AUC	0.25mM	AUC		0.1mM	AUC	0.1mM	AUC	0.1mM	AUC
	113	1	126	1	117	1		132	1	127	1	128	1		147	1	131	1	135	1		136	1	145	1	133	1		137	1	139	1	141	1
	120	1.06195	132	1.04762	123	1.05128		139	1.05303	131	1.0315	136	1.0625		153	1.04082	138	1.05344	140	1.03704		141	1.03676	150	1.03448	138	1.03759		142	1.0365	145	1.04317	143	1.01418
	121	1.0708	130	1.03175	124	1.05983		141	1.06818	134	1.05512	133	1.03906		156	1.06122	138	1.05344	139	1.02963		143	1.05147	144	0.993103	138	1.03759		138	1.0073	139	1	144	1.02128
	118	1.04425	131	1.03968	122	1.04274		140	1.06061	133	1.04724	135	1.05469		157	1.06803	135	1.03053	138	1.02222		130	0.955882	140	0.965517	136	1.02256		126	0.919708	122	0.877698	129	0.914894
	116	1.02655	129	1.02381	124	1.05983		139	1.05303	132	1.03937	133	1.03906		153	1.04082	137	1.0458	137	1.01481		109	0.801471	123	0.848276	137	1.03008		105	0.766423	100	0.719424	109	0.77305
	117	1.0354	130	1.03175	121	1.03419		137	1.03788	131	1.0315	130	1.01562		150	1.02041	134	1.0229	135	1		81	0.595588	107	0.737931	135	1.01504		77	0.562044	75	0.539568	78	0.553191
	118	1.04425	128	1.01587	118	1.00855		137	1.03788	129	1.01575	130	1.01562		148	1.0068	132	1.00763	133	0.985185		49	0.360294	85	0.586207	126	0.947368		51	0.372263	50	0.359712	47	0.333333
	116	1.02655	126	1	119	1.01709		134	1.01515	128	1.00787	129	1.00781		138	0.938776	127	0.969466	123	0.911111		28	0.205882	62	0.427586	114	0.857143		28	0.20438	27	0.194245	25	0.177305
	114	1.00885	122	0.968254	119	1.01709		135	1.02273	127	1	127	0.992188		124	0.843537	114	0.870229	115	0.851852		9	0.0661765	41	0.282759	105	0.789474		7	0.0510949	10	0.0719424	6	0.0425532
	112	0.99115	124	0.984127	116	0.991453		134	1.01515	125	0.984252	120	0.9375		113	0.768707	105	0.801527	105	0.777778		0	0	22	0.151724	98	0.736842		3	0.0218978	4	0.028777	2	0.0141844
	112	0.99115	123	0.97619	116	0.991453		130	0.984848	124	0.976378	117	0.914062		102	0.693878	92	0.70229	97	0.718519		0	0	7	0.0482759	79	0.593985		3	0.0218978	2	0.0143885	2	0.0141844
	109	0.964602	121	0.960317	112	0.957265		124	0.939394	120	0.944882	110	0.859375		83	0.564626	74	0.564885	84	0.622222		1	0.00735294	1	0.00689655	59	0.443609		1	0.00729927	1	0.00719424	3	0.0212766
	108	0.955752	121	0.960317	113	0.965812		122	0.924242	115	0.905512	94	0.734375		68	0.462585	53	0.40458	67	0.496296		2	0.0147059	0	0	39	0.293233		2	0.0145985	0	0	1	0.0070922
AUC		13.2212		13.0397		13.1966			13.2121		13.0394		12.6719			11.5102		11.5267		11.4667			6.09559		7.08276		10.8045			5.9854		5.85612		5.88652
Glut	2.5mM	AUC	2.5mM	AUC	2.5mM	AUC		1.0mM	AUC	1.0mM	AUC	1.0mM	AUC		0.5mM	AUC	0.5mM	AUC	0.5mM	AUC		0.25mM	AUC	0.25mM	AUC	0.25mM	AUC		0.1mM	AUC	0.1mM	AUC	0.1mM	AUC
	157	1	158	1	160	1		162	1	165	1	160	1		158	1	162	1	163	1		162	1	163	1	162	1		158	1	163	1	164	1
	162	1.03185	162	1.02532	161	1.00625		163	1.00617	164	0.993939	159	0.99375		158	1	162	1	164	1.00613		162	1	164	1.00613	161	0.993827		160	1.01266	164	1.00613	162	0.987805
	158	1.00637	159	1.00633	156	0.975		159	0.981481	163	0.987879	157	0.98125		158	1	162	1	162	0.993865		158	0.975309	161	0.98773	157	0.969136		148	0.936709	156	0.957055	156	0.95122
	157	1	155	0.981013	156	0.975		158	0.975309	160	0.969697	156	0.975		157	0.993671	158	0.975309	158	0.969325		156	0.962963	154	0.944785	155	0.95679		124	0.78481	131	0.803681	132	0.804878
	155	0.987261	154	0.974684	155	0.96875		153	0.944444	159	0.963636	152	0.95		152	0.962025	156	0.962963	155	0.95092		144	0.888889	145	0.889571	143	0.882716		98	0.620253	99	0.607362	93	0.567073
	153	0.974522	151	0.955696	148	0.925		152	0.938272	155	0.939394	149	0.93125		150	0.949367	148	0.91358	149	0.91411		124	0.765432	128	0.785276	125	0.771605		66	0.417722	64	0.392638	50	0.304878
	151	0.961783	150	0.949367	149	0.93125		148	0.91358	152	0.921212	144	0.9		139	0.879747	134	0.82716	139	0.852761		105	0.648148	109	0.668712	106	0.654321		36	0.227848	34	0.208589	16	0.097561
	148	0.942675	148	0.936709	146	0.9125		146	0.901235	148	0.89697	140	0.875		122	0.772152	115	0.709877	123	0.754601		89	0.549383	84	0.515337	92	0.567901		12	0.0759494	13	0.0797546	3	0.0182927
	145	0.923567	149	0.943038	142	0.8875		138	0.851852	140	0.848485	128	0.8		108	0.683544	97	0.598765	107	0.656442		70	0.432099	57	0.349693	70	0.432099		2	0.0126582	4	0.0245399	1	0.00609756
	142	0.904459	145	0.917722	143	0.89375		123	0.759259	129	0.781818	117	0.73125		86	0.544304	82	0.506173	86	0.527607		46	0.283951	33	0.202454	46	0.283951		2	0.0126582	2	0.0122699	1	0.00609756
	142	0.904459	143	0.905063	141	0.88125		113	0.697531	117	0.709091	107	0.66875		63	0.398734	56	0.345679	55	0.337423		24	0.148148	13	0.0797546	20	0.123457		1	0.00632911	0	0	3	0.0182927
	140	0.89172	141	0.892405	138	0.8625		100	0.617284	106	0.642424	98	0.6125		36	0.227848	35	0.216049	24	0.147239		7	0.0432099	2	0.0122699	5	0.0308642		2	0.0126582	1	0.00613497	2	0.0121951
	137	0.872611	139	0.879747	137	0.85625		84	0.518519	93	0.563636	89	0.55625		13	0.0822785	14	0.0864198	4	0.0245399		2	0.0123457	4	0.0245399	3	0.0185185		1	0.00632911	2	0.0122699	1	0.00609756
		12.4013		12.3671		12.075			11.1049		11.2182		10.975			9.49367		9.14198		9.13497			7.70988		7.46626		7.68519			5.12658		5.11043		4.78049
[truncated: 6 more columns]

## Sheet: Data Analysis
	Trolox (Std)
	50uM	50uM	50uM	Average	40uM	40uM	40uM	Average	30uM	30uM	30uM	Average	20uM	20uM	20uM	Average	10uM	10uM	10uM	Average	5uM	5uM	5uM	Average	2.5uM	2.5uM	2.5uM	Average	0uM	0uM	0uM	Average
AUC	7.05797	5.88571	5.92763	6.29044	5.80292	5.72535	5.41216	5.64681	5.00746	4.86806	5.0411	4.9722	4.12766	4.11972	4.12	4.12246	3.29286	3.29252	3.17606	3.25381	2.55072	2.79755	2.75484	2.70104	2.73381	2.35065	2.36552	2.48333	2.18487	2.26016	2.32258	2.25587
Net AUC	4.8021	3.62984	3.67176	4.03457	3.54705	3.46948	3.15629	3.39094	2.75159	2.61218	2.78522	2.71633	1.87179	1.86385	1.86413	1.86659	1.03698	1.03664	0.920184	0.997938	0.294852	0.541674	0.498966	0.445164	0.477941	0.094777	0.109645	0.227454	-0.0709984	0.0042902	0.0667082	0
	PIC1																						Std (uM)
	2.5mM	2.5mM	2.5mM	Average	1.0mM	1.0mM	1.0mM	Average	0.5mM	0.5mM	0.5mM	Average					0.1mM	0.1mM	0.1mM	Average			0
AUC	13.2212	13.0397	13.1966		13.2121	13.0394	12.6719		11.5102	11.5267	11.4667						5.9854	5.85612	5.88652				2.5
Net AUC	10.9654	10.7838	10.9407		10.9562	10.7835	10.416		9.25433	9.27085	9.21079						3.72953	3.60024	3.63065				5
x=(y-0.0926)/0.0821	132.433	130.222	132.133		132.322	130.218	125.742		111.592	111.793	111.062						44.2988	42.724	43.0944				10
ORAC value	1324.33	1302.22	1321.33	1315.96	1323.22	1302.18	1257.42	1294.27	1115.92	1117.93	1110.62	1114.83					442.988	427.24	430.944	433.724			20
Stdev				11.9949				33.6067				3.7786								8.23352			30
P			0.0017995					0.000174599				7.1798e-07								0.000738268			40
	Glutathione																						50
	2.5mM	2.5mM	2.5mM	Average	1.0mM	1.0mM	1.0mM	Average	0.5mM	0.5mM	0.5mM	Average					0.1mM	0.1mM	0.1mM	Average
AUC	12.4013	12.3671	12.075		11.1049	11.2182	10.975		9.49367	9.14198	9.13497						5.12658	5.11043	4.78049
Net AUC	10.1454	10.1112	9.81913		8.84907	8.96231	8.71913		7.2378	6.8861	6.8791						2.87071	2.85456	2.52462
x=(y-0.0072)/0.0063	122.446	122.029	118.472		106.656	108.035	105.073		87.0304	82.7467	82.6614						33.8381	33.6414	29.6226
ORAC value	1224.46	1220.29	1184.72	1209.82	1066.56	1080.35	1050.73	1065.88	870.304	827.467	826.614	841.462					338.381	336.414	296.226	323.674
Stdev				21.8419				14.8217				24.9822								23.7907
