# Supplementary material for: Peptide Inhibitor of Complement C1 (PIC1) demonstrates antioxidant activity via single electron transport (SET) and hydrogen atom transfer (HAT)
Source: PLoS One. 2018 Mar 2;13(3):e0193931. doi: 10.1371/journal.pone.0193931 (PMC5834197; doi:10.1371/journal.pone.0193931)
Supplement: S3 Fig — (XLSX) [file pone.0193931.s003.xlsx]

## Sheet: Plate 1 - Sheet1
Software Version	2.07.17
Experiment File Path:
Protocol File Path:
Plate Number	Plate 1
Date	2017-06-05
Time	16:11:44
Reader Type:	Synergy HT
Reader Serial Number:	198949
Reading Type	Reader
Procedure Details
Plate Type	96 WELL PLATE
Read	Absorbance Endpoint
	A1..C9
	Wavelengths: 532
	Read Speed: Normal
Results
Actual Temperature:	25
		diH2O	P	OxP	P10	P5	P1	G10	G5	G1	10	11	12
	A	0.04	0.055	0.062	0.055	0.057	0.057	0.055	0.055	0.06				532
	B	0.04	0.055	0.067	0.054	0.056	0.057	0.054	0.055	0.058				532
	C	0.041	0.057	0.061	0.055	0.057	0.058	0.053	0.055	0.059				532
	D													532
	E													532
	F													532
	G													532
	H													532

## Sheet: Data Analysis
		n=1	n=2	n=3	Average	Stdev
	diH2O	0.04	0.04	0.041	0.0403333	0.00057735
	OxPlasma	0.062	0.067	0.061	0.0633333	0.001
				-diH2O	0.023
	Plasma	0.055	0.055	0.057	0.0556667	0.0011547
	-diH2O	0.0146667	0.0146667	0.0166667	0.0153333	0.0011547
	% inh	36.2319	36.2319	27.5362	33.3333	5.02044
	10mM PIC1	0.055	0.054	0.055	0.0546667	0.00057735
	-diH2O	0.0146667	0.0136667	0.0146667	0.0143333	0.00057735
	% inh	36.2319	40.5797	36.2319	37.6812	2.51022
	5mM PIC1	0.057	0.056	0.057	0.0566667	0.00057735
	-diH2O	0.0166667	0.0156667	0.0166667	0.0163333	0.00057735
	% inh	27.5362	31.8841	27.5362	28.9855	2.51022
	1mM PIC1	0.057	0.057	0.058	0.0573333	0.00057735
	-diH2O	0.0166667	0.0166667	0.0176667	0.017	0.00057735
	% inh	27.5362	27.5362	23.1884	26.087	2.51022
	10mM GSH	0.055	0.054	0.053	0.054	0.001
	-diH2O	0.0146667	0.0136667	0.0126667	0.0136667	0.001
	% inh	36.2319	40.5797	44.9275	40.5797	4.34783
	5mM GSH	0.055	0.055	0.055	0.055	0
	-diH2O	0.0146667	0.0146667	0.0146667	0.0146667	0
	% inh	36.2319	36.2319	36.2319	36.2319	0
	1mM GSH	0.06	0.058	0.059	0.059	0.00321455
	-diH2O	0.0196667	0.0176667	0.0186667	0.0186667	0.001
	% inh	14.4928	23.1884	18.8406	18.8406	4.34783
								---- dashed line refers to the baseline by Plasma
