# Supplementary material for: Peptide Inhibitor of Complement C1 (PIC1) demonstrates antioxidant activity via single electron transport (SET) and hydrogen atom transfer (HAT)
Source: PLoS One. 2018 Mar 2;13(3):e0193931. doi: 10.1371/journal.pone.0193931 (PMC5834197; doi:10.1371/journal.pone.0193931)
Supplement: S4 Fig — (XLSX) [file pone.0193931.s004.xlsx]

## Sheet: Plate 1 - Sheet1
Software Version	2.07.17
Experiment File Path:
Protocol File Path:
Plate Number	Plate 1
Date	2017-02-09
Time	15:19:48
Reader Type:	Synergy HT
Reader Serial Number:	198949
Reading Type	Reader
Procedure Details
Plate Type	96 WELL PLATE
Shake	Medium, 0:03 (MM:SS)
Read	Absorbance Endpoint
	A1..D12
	Wavelengths: 562
	Read Speed: Normal
Results
Actual Temperature:	29.7
		1	2	3	4	5	6	7	8	9	10	11	12
	A	0.971	1.491	1.929	2.138	1.93	2.044	2.083	2.143	2.603	2.345	2.505	2.35	562
	B	0.971	1.504	1.933	2.138	2.119	2.145	2.176	2.181	2.355	2.35	2.363	2.372	562
	C	0.974	1.523	1.95	2.127	2.132	2.105	2.129	2.097	2.364	2.348	2.372	2.353	562
	D	2.385	2.386	2.372	0.047	0.047	0.047	0.047	0.047	0.048	0.047	0.047	0.049	562
	E													562
	F													562
	G													562
	H													562

## Sheet: Data Analysis
		EDTA 1.0	%MCA	EDTA 2.5	%MCA	EDTA 5.0	%MCA	EDTA 10	%MCA		CTL
	n=1	2.138	10.2058	1.929	18.9836	1.491	37.3793	0.971	59.2188		2.385
	n=2	2.138	10.2058	1.933	18.8156	1.504	36.8333	0.971	59.2188		2.386
	n=3	2.127	10.6678	1.95	18.1016	1.523	36.0353	0.974	59.0928		2.372
	Average		10.3598		18.6336		36.7493		59.1768		2.381
	Stdev		0.217785		0.382374		0.55188		0.0593958		0.00781025
		PIC1 1.0	%MCA	PIC1 2.5	%MCA	PIC1 5	%MCA	PIC1 10	%MCA		Conc mM
	n=1	2.143	9.9958	2.083	12.5157	2.044	14.1537	1.93	18.9416		1
	n=2	2.181	8.39983	2.176	8.60983	2.145	9.9118	2.119	11.0038		2.5
	n=3	2.097	11.9278	2.129	10.5838	2.105	11.5918	2.132	10.4578		5
	Average		10.1078		10.5698		11.8858		13.4677		10
	Stdev		1.76663		1.953		2.13618		4.74838
		GLUT 1.0	%MCA	GLUT 2.5	%MCA	GLUT 5.0	%MCA	GLUT 10	%MCA
	n=1	2.35	1.30197	2.505	-5.2079	2.345	1.51197	2.603	-9.32381
	n=2	2.372	0.377992	2.363	0.755985	2.35	1.30197	2.355	1.09198
	n=3	2.353	1.17598	2.372	0.377992	2.348	1.38597	2.364	0.713986
	Average		0.951981		-1.35797		1.39997		-2.50595
	Stdev		0.501065		3.33948		0.105696		5.90747
