# Supplementary material for: Peptide Inhibitor of Complement C1 (PIC1) demonstrates antioxidant activity via single electron transport (SET) and hydrogen atom transfer (HAT)
Source: PLoS One. 2018 Mar 2;13(3):e0193931. doi: 10.1371/journal.pone.0193931 (PMC5834197; doi:10.1371/journal.pone.0193931)
Supplement: S5 Fig — (XLSX) [file pone.0193931.s005.xlsx]

## Sheet: Sheet1
% of H2O2	Ellman's (412)	Abs (412 nm)	% of Con Abs		H202 (%)	Absorbance (412nm)
1	0.055	1.762	99		0	2.102
0.5	0.073	1.713	96		0.015	2.105
0.25	0.154	1.627	91		0.03	2.081
0.12	0.619	1.492	84		0.06	1.334
0.06	1.334	1.286	72		0.12	0.619
0.03	2.081	0.927	52		0.25	0.154
0.015	2.105	0.937	53		0.5	0.073
0	2.102	1.075	60		1	0.055
0 (no PIC1)		1.782	100
1% (no PIC1)	0.055	0.06

## Sheet: Background Read
Software Version	2.07.17
Experiment File Path:
Protocol File Path:
Plate Number	Plate 1
Date	2017-04-07
Time	16:21:36
Reader Type:	Synergy HT
Reader Serial Number:	198949
Reading Type	Reader
Procedure Details
Plate Type	96 WELL PLATE
Shake	Medium, 0:03 (MM:SS)
Read	Absorbance Endpoint
	A1..H7
	Wavelengths: 490
	Read Speed: Normal
Results
Actual Temperature:	25.6
		1	2	3	4	5	6	7	8	9	10	11	12
	A	0.04	0.04	0.041	0.049	0.04	0.039	0.041						490
	B	0.04	0.042	0.046	0.048	0.049	0.049	0.048						490
	C	0.041	0.041	0.042	0.048	0.043	0.041	0.042						490
	D	0.043	0.041	0.041	0.049	0.048	0.048	0.066						490
	E	0.042	0.041	0.042	0.049	0.041	0.042	0.041						490
	F	0.042	0.042	0.042	0.048	0.048	0.049	0.051						490
	G	0.045	0.042	0.042	0.048	0.049	0.047	0.048						490
	H	0.041	0.041	0.042	0.049	0.05	0.049	0.049						490

## Sheet: Run
Software Version	2.07.17
Experiment File Path:
Protocol File Path:
Plate Number	Plate 3
Date	2017-04-07
Time	16:32:58
Reader Type:	Synergy HT
Reader Serial Number:	198949
Reading Type	Reader
Procedure Details
Plate Type	96 WELL PLATE
Shake	Medium, 0:03 (MM:SS)
Read	Absorbance Endpoint
	A1..H7
	Wavelengths: 490
	Read Speed: Normal
Results
Actual Temperature:	25.4
		1	2	3	4	5	6	7	8	9	10	11	12
	A	0.946	1.132	1.358	0.049	1.553	1.735	1.675						490
	B	0.711	0.732	0.736	0.048	0.049	0.049	0.048						490
	C	0.379	0.391	0.387	0.048	0.533	0.562	0.579						490
	D	0.232	0.242	0.249	0.048	0.048	0.048	0.063						490
	E	0.152	0.152	0.159	0.048	1.288	1.545	1.485						490
	F	0.113	0.111	0.122	0.048	0.048	0.048	0.051						490
	G	0.113	0.102	0.117	0.048	0.048	0.047	0.048						490
	H	0.081	0.091	0.093	0.049	0.05	0.049	0.049						490

## Sheet: Data Analysis
TAC Background Reads													UAE=x=(y-0.0448)/1.2724
Conc mM	StdCurve			OxPIC1				PIC1					OxPIC1				PIC1
1	0.04	0.04	0.041	0.5mM	0.04	0.039	0.041	0.5mM	0.043	0.041	0.042		0.5mM	0.0226868	0.166509	0.117783	0.5mM	0.34989	0.374253	0.386828
0.5	0.04	0.042	0.046	H2O2	0.041	0.042	0.041
0.25	0.041	0.041	0.042										TAC values = UAE * 2189
0.125	0.043	0.041	0.041											OxPIC1	OxPIC1	OxPIC1	Ave	PIC1	PIC1	PIC1	Ave
0.0625	0.042	0.041	0.042										0.5mM	49.6614	364.489	257.826	223.992	765.909	819.241	846.767	810.639
0.03125	0.042	0.042	0.042													Stdev	160.118			Stdev	41.1093
0.0156	0.045	0.042	0.042
0	0.041	0.041	0.042
TAC Reads
Conc mM	StdCurve			OxPIC1				PIC1
1	0.946	1.132	1.358	0.5mM	1.553	1.735	1.675	0.5mM	0.533	0.562	0.579
0.5	0.711	0.732	0.736	H2O2	1.288	1.545	1.485
0.25	0.379	0.391	0.387		H2O2 Average		1.43933
0.125	0.232	0.242	0.249
0.0625	0.152	0.152	0.159
0.03125	0.113	0.111	0.122
0.0156	0.113	0.102	0.117
0	0.081	0.091	0.093
Net Absorbance
Conc mM	StdCurve			OxPIC1				PIC1
1	0.906	1.092	1.317	0.5mM	0.0736667	0.256667	0.194667	0.5mM	0.49	0.521	0.537
0.5	0.671	0.69	0.69
0.25	0.338	0.35	0.345
0.125	0.189	0.201	0.208
0.0625	0.11	0.111	0.117
0.03125	0.071	0.069	0.08
0.0156	0.068	0.06	0.075
0	0.04	0.05	0.051
